# Supplementary material for: The control of translational accuracy is a determinant of healthy ageing in yeast
Source: Open Biol. 2017 Jan 18;7(1):160291. doi: 10.1098/rsob.160291 (PMC5303280; doi:10.1098/rsob.160291)
Supplement: Raw data files [file rsob160291supp2.xls]

## Sheet: Figure 1A
User: VON DER HAAR			Path: C:\Program Files\BMG\OPTIMA\VONDERHAAR\Data\							Test ID: 214
Test Name: YEAST GROWTH								Date: 08/02/2012		Time: 17:13:49
ID1: 120208 0_5 Paro
Absorbance			Absorbance values are displayed as OD
The experiment used strain BY4741, transformed with the control dual luciferase reporter plasmid (CEN URA3) and grown in SC-URA at 30 C
Content	Well Col	Well Row	Raw Data (A595) 1 - 0 h	Raw Data (A595) 2 - 0 h 30 min	Raw Data (A595) 3 - 1 h	Raw Data (A595) 4 - 1 h 30 min	Raw Data (A595) 5 - 2 h	Raw Data (A595) 6 - 2 h 30 min	Raw Data (A595) 7 - 3 h	Raw Data (A595) 8 - 3 h 30 min	Raw Data (A595) 9 - 4 h	Raw Data (A595) 10 - 4 h 30 min	Raw Data (A595) 11 - 5 h	Raw Data (A595) 12 - 5 h 30 min	Raw Data (A595) 13 - 6 h	Raw Data (A595) 14 - 6 h 30 min	Raw Data (A595) 15 - 7 h	Raw Data (A595) 16 - 7 h 30 min	Raw Data (A595) 17 - 8 h	Raw Data (A595) 18 - 8 h 30 min	Raw Data (A595) 19 - 9 h	Raw Data (A595) 20 - 9 h 30 min	Raw Data (A595) 21 - 10 h	Raw Data (A595) 22 - 10 h 30 min	Raw Data (A595) 23 - 11 h	Raw Data (A595) 24 - 11 h 30 min	Raw Data (A595) 25 - 12 h	Raw Data (A595) 26 - 12 h 30 min	Raw Data (A595) 27 - 13 h	Raw Data (A595) 28 - 13 h 30 min	Raw Data (A595) 29 - 14 h	Raw Data (A595) 30 - 14 h 30 min	Raw Data (A595) 31 - 15 h	Raw Data (A595) 32 - 15 h 30 min	Raw Data (A595) 33 - 16 h	Raw Data (A595) 34 - 16 h 30 min	Raw Data (A595) 35 - 17 h	Raw Data (A595) 36 - 17 h 30 min	Raw Data (A595) 37 - 18 h	Raw Data (A595) 38 - 18 h 30 min	Raw Data (A595) 39 - 19 h	Raw Data (A595) 40 - 19 h 30 min	Raw Data (A595) 41 - 20 h	Raw Data (A595) 42 - 20 h 30 min
			0	0.5	1	1.5	2	2.5	3	3.5	4	4.5	5	5.5	6	6.5	7	7.5	8	8.5	9	9.5	10	10.5	11	11.5	12	12.5	13	13.5	14	14.5	15	15.5	16	16.5	17	17.5	18	18.5	19	19.5	20	20.5
empty	1	A	0.188	0.1666	0.166	0.1683	0.1673	0.1693	0.1699	0.1727	0.1693	0.1702	0.1707	0.1722	0.1719	0.1697	0.1704	0.1741	0.1736	0.172	0.1749	0.1733	0.1709	0.1734	0.1745	0.1717	0.1721	0.1717	0.1734	0.1723	0.1726	0.1734	0.1713	0.1732	0.1702	0.1726	0.1735	0.1715	0.1766	0.1727	0.1757	0.175	0.1762	0.1754
empty	2	A	0.1664	0.1472	0.1503	0.148	0.1498	0.1527	0.1532	0.1525	0.1548	0.1555	0.1523	0.1534	0.1539	0.1541	0.1537	0.1564	0.156	0.154	0.1566	0.1537	0.1551	0.1535	0.1563	0.1545	0.1545	0.154	0.1556	0.1566	0.1536	0.1543	0.1566	0.1537	0.155	0.1542	0.1574	0.1561	0.157	0.1567	0.1575	0.1564	0.159	0.1558
empty	3	A	0.161	0.1401	0.1443	0.1463	0.146	0.1483	0.1491	0.1506	0.1474	0.1495	0.1483	0.1489	0.1479	0.148	0.1497	0.1508	0.1516	0.1532	0.1525	0.1503	0.1516	0.1513	0.151	0.1509	0.1499	0.1515	0.1486	0.1475	0.1488	0.1492	0.1493	0.1488	0.1521	0.15	0.1514	0.1506	0.1511	0.1538	0.1545	0.1532	0.154	0.1559
empty	4	A	0.1626	0.143	0.1461	0.1473	0.1477	0.1504	0.1497	0.1467	0.1518	0.1504	0.1515	0.151	0.1498	0.1517	0.1521	0.1535	0.1537	0.1527	0.1512	0.1525	0.1534	0.1514	0.1517	0.1509	0.1504	0.1519	0.1531	0.1517	0.1514	0.1507	0.1526	0.1521	0.1509	0.1497	0.1506	0.1511	0.1532	0.1516	0.1522	0.154	0.1554	0.1536
empty	5	A	0.1697	0.1521	0.1507	0.1568	0.156	0.1566	0.157	0.1573	0.1569	0.1564	0.1573	0.1564	0.1588	0.1582	0.1602	0.1587	0.1592	0.1579	0.1601	0.1585	0.1606	0.1566	0.1581	0.1596	0.1575	0.1577	0.1593	0.1569	0.1571	0.1579	0.1574	0.1594	0.1584	0.1578	0.1599	0.1614	0.1624	0.1612	0.159	0.1624	0.1638	0.162
Blank Medium	6	A	0.4585	0.4598	0.4667	0.4648	0.4681	0.4647	0.4637	0.4711	0.4667	0.4648	0.4678	0.462	0.461	0.4594	0.4641	0.4676	0.4682	0.4582	0.4654	0.4653	0.4662	0.456	0.464	0.4627	0.454	0.4622	0.4538	0.4636	0.4601	0.4605	0.4545	0.454	0.4547	0.4552	0.4582	0.4544	0.4583	0.4546	0.456	0.4513	0.4548	0.4483
empty	1	B	0.2089	0.1955	0.1932	0.1992	0.1971	0.1999	0.2013	0.1991	0.1989	0.2002	0.2024	0.2015	0.2011	0.2036	0.2009	0.2003	0.2048	0.2037	0.2016	0.2043	0.2041	0.2024	0.2018	0.2011	0.2027	0.2029	0.2002	0.2017	0.2035	0.2005	0.2034	0.2017	0.2026	0.2037	0.2022	0.2055	0.2032	0.2066	0.2064	0.2051	0.2077	0.2053
SC -Ura + 0.5 mg/ml Paromomycin	2	B	0.4525	0.4056	0.4073	0.4144	0.4107	0.4131	0.4123	0.4061	0.3924	0.3979	0.4149	0.4413	0.475	0.511	0.5642	0.6251	0.7011	0.794	0.9022	1.0272	1.1752	1.3303	1.5041	1.6822	1.8603	2.0183	2.1716	2.3004	2.4344	2.5491	2.6547	2.72	2.7375	2.7503	2.7589	2.7782	2.7853	2.7965	2.8079	2.82	2.8307	2.8436
SC -Ura + 0.5 mg/ml Paromomycin	3	B	0.4689	0.4266	0.4279	0.4341	0.4337	0.4434	0.4465	0.4579	0.4695	0.4844	0.5013	0.5252	0.5561	0.5951	0.6513	0.7266	0.8253	0.9484	1.0925	1.2567	1.4435	1.6405	1.847	2.0507	2.2303	2.3919	2.5394	2.6702	2.7925	2.8888	2.9453	2.9491	2.9628	2.9678	2.9795	2.9886	2.9948	3.0052	3.014	3.0246	3.0384	3.0511
SC -Ura + 0.5 mg/ml Paromomycin	4	B	0.4386	0.4127	0.4061	0.4036	0.4049	0.4074	0.3998	0.4049	0.3988	0.4068	0.401	0.4043	0.4031	0.3977	0.4107	0.4049	0.4016	0.3979	0.4031	0.4008	0.4043	0.4045	0.3958	0.399	0.3984	0.4168	0.4153	0.4319	0.4432	0.4712	0.4939	0.523	0.5629	0.6159	0.6841	0.7764	0.8861	1.0231	1.1773	1.3572	1.558	1.7683
SC -Ura + 0.5 mg/ml Paromomycin	5	B	0.5716	0.4762	0.478	0.4885	0.4982	0.5149	0.5402	0.5688	0.5994	0.6533	0.7242	0.8152	0.9239	1.06	1.2156	1.3923	1.5757	1.7656	1.9526	2.1428	2.307	2.4562	2.5924	2.7175	2.827	2.9104	2.9298	2.9394	2.9431	2.9573	2.9606	2.9683	2.9744	2.9829	3.0012	3.0058	3.0222	3.0402	3.0616	3.0786	3.1056	3.1234
Blank Medium	6	B	0.4514	0.4287	0.4251	0.4252	0.4201	0.4238	0.4185	0.4194	0.4186	0.4266	0.4192	0.415	0.417	0.4218	0.4251	0.4222	0.4124	0.4069	0.418	0.416	0.4185	0.4152	0.4186	0.419	0.4091	0.4218	0.4118	0.4133	0.4121	0.4185	0.4091	0.4075	0.4154	0.4027	0.4055	0.4068	0.409	0.4117	0.413	0.407	0.4074	0.4049
empty	1	C	0.1904	0.1792	0.1782	0.181	0.1828	0.1838	0.184	0.187	0.1847	0.185	0.1837	0.1845	0.1865	0.1859	0.1875	0.1863	0.1858	0.1847	0.186	0.1885	0.1887	0.1869	0.1869	0.1866	0.1862	0.1858	0.1858	0.1862	0.188	0.1884	0.1862	0.184	0.1839	0.1855	0.188	0.1864	0.1892	0.1889	0.1884	0.1888	0.1901	0.1898
SC -Ura	2	C	0.4651	0.4266	0.4255	0.428	0.4281	0.4327	0.4209	0.407	0.3761	0.3771	0.384	0.3991	0.4244	0.4531	0.4917	0.5432	0.6048	0.6761	0.7675	0.8695	0.9847	1.1292	1.2769	1.4355	1.6005	1.7632	1.9129	2.0489	2.1827	2.3032	2.4239	2.5457	2.6399	2.6772	2.6843	2.6847	2.6919	2.6995	2.7007	2.6959	2.7019	2.7052
SC -Ura	3	C	0.4628	0.4317	0.4337	0.4375	0.4421	0.4658	0.4664	0.4868	0.4821	0.4949	0.4987	0.4839	0.5008	0.5225	0.5578	0.611	0.6791	0.7713	0.8841	1.0114	1.1641	1.3289	1.4867	1.6498	1.8057	1.9473	2.0775	2.2008	2.3121	2.4198	2.5196	2.6151	2.6947	2.7237	2.7212	2.7262	2.727	2.7304	2.7325	2.7362	2.7451	2.7503
SC -Ura	4	C	0.4789	0.4403	0.4416	0.4417	0.4557	0.4537	0.4694	0.4652	0.484	0.5193	0.5339	0.5635	0.5805	0.6286	0.6926	0.7808	0.8932	1.0313	1.1843	1.3416	1.5187	1.6818	1.8459	1.9911	2.1351	2.2648	2.3858	2.5012	2.6085	2.7089	2.7988	2.8605	2.862	2.8649	2.8679	2.8748	2.8813	2.8823	2.8909	2.8944	2.8995	2.9057
SC -Ura	5	C	0.542	0.4793	0.473	0.4781	0.4907	0.4945	0.5349	0.5618	0.5928	0.6242	0.6696	0.7387	0.8414	0.9587	1.104	1.2605	1.4337	1.6183	1.7983	1.9761	2.1384	2.2932	2.435	2.5682	2.6891	2.8034	2.9042	2.9335	2.9346	2.9367	2.9421	2.9453	2.9491	2.9513	2.9534	2.9611	2.97	2.9778	2.9857	2.9994	3.0128	3.0234
Blank Medium	6	C	0.4562	0.4254	0.4286	0.4268	0.4311	0.4285	0.4316	0.433	0.4305	0.4467	0.4277	0.4291	0.4356	0.4321	0.4349	0.433	0.426	0.4396	0.4452	0.4401	0.4339	0.4249	0.4269	0.4323	0.427	0.4278	0.4278	0.4409	0.4348	0.432	0.4256	0.4293	0.4341	0.4239	0.4281	0.4351	0.4243	0.4272	0.4418	0.4354	0.4318	0.4314
empty	1	D	0.1679	0.1529	0.1535	0.16	0.1582	0.1582	0.1602	0.1583	0.1575	0.1597	0.1644	0.162	0.1609	0.1612	0.1622	0.1602	0.1606	0.1582	0.162	0.1641	0.1621	0.1626	0.1631	0.1634	0.1583	0.1639	0.163	0.16	0.1631	0.1611	0.1613	0.1599	0.1614	0.1623	0.1644	0.1657	0.1617	0.161	0.1636	0.1659	0.1653	0.1641
empty	2	D	0.1659	0.156	0.1554	0.1578	0.1581	0.1573	0.1583	0.1606	0.1607	0.1588	0.1625	0.164	0.1626	0.1631	0.1618	0.1618	0.1639	0.1629	0.1617	0.1612	0.1635	0.1646	0.1618	0.161	0.1636	0.1629	0.1622	0.1619	0.1599	0.1631	0.1623	0.1602	0.163	0.1643	0.163	0.1649	0.1661	0.1635	0.164	0.1668	0.1661	0.1627
empty	3	D	0.166	0.153	0.155	0.1577	0.1584	0.1604	0.1615	0.161	0.1587	0.1632	0.1622	0.1616	0.1647	0.1625	0.1629	0.1651	0.1632	0.1623	0.1651	0.1654	0.165	0.163	0.1616	0.1625	0.1627	0.1649	0.1648	0.1649	0.1635	0.1636	0.1627	0.1626	0.1621	0.1617	0.1646	0.164	0.1644	0.1646	0.1666	0.1658	0.1663	0.1645
empty	4	D	0.1714	0.1554	0.1577	0.1574	0.159	0.1611	0.1609	0.1618	0.1601	0.162	0.1621	0.1638	0.1637	0.1636	0.1672	0.1664	0.1649	0.1645	0.1653	0.1651	0.1638	0.1634	0.1623	0.1624	0.1618	0.1654	0.1635	0.1641	0.1644	0.1644	0.163	0.165	0.1647	0.1647	0.166	0.1661	0.1631	0.1667	0.165	0.1657	0.1676	0.1658
empty	5	D	0.1924	0.1778	0.1811	0.1811	0.1861	0.1855	0.1868	0.185	0.1879	0.1874	0.1863	0.1871	0.1875	0.1882	0.1882	0.189	0.1886	0.1894	0.188	0.1904	0.187	0.1864	0.1865	0.1872	0.1898	0.1873	0.1881	0.1895	0.1869	0.188	0.1855	0.1868	0.1891	0.1879	0.1881	0.1904	0.1889	0.1905	0.1901	0.1903	0.1927	0.1901
Blank Medium	6	D	0.4209	0.3848	0.3849	0.388	0.3833	0.3809	0.3839	0.3796	0.3828	0.3778	0.3755	0.3763	0.3754	0.3783	0.3747	0.3728	0.374	0.3717	0.3727	0.37	0.3716	0.371	0.3628	0.3661	0.3655	0.3646	0.3652	0.361	0.3653	0.3672	0.3579	0.3652	0.3606	0.358	0.3609	0.362	0.3594	0.3589	0.3604	0.3632	0.3598	0.3614

## Sheet: Figure 1B
	Plasmid codes: 460, control; 469, UAGC read-through reporter; 575, CUG→His miscoding reporter
	BY4741 was used in this experiment with and without 0.5 mg/ml paromoycin.
	Plate Layout
	1	2	3	4	5	6	7	8	9	10	11	12
A	empty	empty	C/460	C/469	C/575	empty	empty	Paro/460	Paro/469	Paro/575	empty	empty
B	empty	empty	C/460	C/469	C/575	empty	empty	Paro/460	Paro/469	Paro/575	empty	empty
C	empty	empty	C/460	C/469	C/575	empty	empty	Paro/460	Paro/469	Paro/575	empty	empty
D	empty	empty	C/460	C/469	C/575	empty	empty	Paro/460	Paro/469	Paro/575	empty	empty
E	empty	empty	C/460	C/469	C/575	empty	empty	Paro/460	Paro/469	Paro/575	empty	empty
F	empty	empty	C/460	C/469	C/575	empty	empty	Paro/460	Paro/469	Paro/575	empty	empty
G	empty	empty	C/460	C/469	C/575	empty	empty	Paro/460	Paro/469	Paro/575	empty	empty
H	empty	empty	C/460	C/469	C/575	empty	empty	Paro/460	Paro/469	Paro/575	empty	empty
	Firefly
	1	2	3	4	5	6	7	8	9	10	11	12
A	22	66	43693	874	1106	41	69	38399	2189	2432	30	28
B	34	51	39616	654	866	25	66	51441	3662	1742	26	21
C	30	80	68298	1010	854	39	63	87746	3832	2085	43	31
D	38	64	54488	612	572	33	51	82329	3661	1570	25	20
E	29	63	55754	774	862	36	56	78671	4597	1958	23	52
F	33	50	66390	783	816	30	59	87009	2685	2056	29	50
G	15	31	68251	175	614	19	64	151538	3669	2695	43	25
H	22	23	55762	960	626	35	62	166394	3870	2332	25	43
	Renilla
	1	2	3	4	5	6	7	8	9	10	11	12
A	60	47	8237	89434	95713	142	59	7113	37084	77692	117	46
B	34	66	7509	54515	67749	97	84	10026	64626	57016	151	40
C	42	53	12806	89962	65989	120	85	19248	74782	66858	132	58
D	51	95	10077	56079	47967	117	75	16245	64211	41295	89	29
E	51	79	10634	85065	78770	125	91	15226	79662	67897	137	31
F	45	59	13432	84157	64879	116	65	16952	65243	57687	112	56
G	27	71	13122	8123	48778	106	115	29252	75230	82150	122	16
H	55	44	10637	77842	51615	96	62	32232	74179	73788	97	49
	F/R ratio
	1	2	3	4	5	6	7	8	9	10	11	12
A			5.30448	0.00977257	0.0115554			5.39843	0.0590282	0.0313031
B			5.2758	0.0119967	0.0127825			5.13076	0.0566645	0.0305528
C			5.33328	0.011227	0.0129416			4.55871	0.0512423	0.0311855
D			5.40716	0.0109132	0.0119249			5.06796	0.0570152	0.0380191
E			5.24299	0.00909892	0.0109433			5.16689	0.0577063	0.0288378
F			4.94267	0.00930404	0.0125773			5.13267	0.0411538	0.0356406
G			5.20127	0.0215438	0.0125876			5.18043	0.0487704	0.0328058
H			5.24227	0.0123327	0.0121283			5.16239	0.0521711	0.0316041
	% error
	1	2	3	4	5	6	7	8	9	10	11	12
A				0.00186366	0.00220365				0.0115747	0.00613813
B				0.00228781	0.00243766				0.0111112	0.00599101
C				0.00214102	0.002468				0.0100479	0.00611507
D				0.00208118	0.00227411				0.0111799	0.00745506
E				0.0017352	0.00208692				0.0113155	0.00565472
F				0.00177431	0.00239853				0.00806973	0.00698866
G				0.00410847	0.00240051				0.00956325	0.0064328
H				0.00235188	0.0023129				0.0102301	0.00619714
				UAGC	CUG->HIS				UAGC	CUG->HIS
				no paro					+0.5 mg/ml paro

## Sheet: Figure 1C
Expt details: Yeast cells containing plasmid 460 (luciferase control) were grown in -Ura medium at 30 C. Samples were taken daily and stained with phloxine B. Thee independent transformants were processed for each condition.
Culture started 08/04/2013, 16:30
Sample time	Paro	repeat	unstained	stained	% viability
08/04/2013, 23:10	-	1	202	18	0.918182
	-	2	201	14	0.934884
	-	3	239	14	0.944664
	+	1	188	24	0.886792
	+	2	179	23	0.886139
	+	3	196	26	0.882883
09/04/2013, 17:00	-	1	208	3	0.985782
	-	2	203	1	0.995098
	-	3	240	3	0.987654
	+	1	182	43	0.808889
	+	2	208	44	0.825397
	+	3	198	45	0.814815
10/04/2013, 15:30	-	1	208	11	0.949772
	-	2	215	4	0.981735
	-	3	213	4	0.981567
	+	1	136	76	0.641509
	+	2	116	97	0.544601
	+	3	141	105	0.573171
11/04/2013, 15:00	-	1	207	33	0.8625
	-	2	199	32	0.861472
	-	3	174	41	0.809302
	+	1	98	156	0.385827
	+	2	80	126	0.38835
	+	3	110	140	0.44
12/04/2013, 16:30	-	1	183	53	0.775424
	-	2	192	32	0.857143
	-	3	183	58	0.759336
	+	1	75	165	0.3125
	+	2	74	157	0.320346
	+	3	67	158	0.297778
13/04/2013, 17:00	-	1	185	56	0.767635
	-	2	180	69	0.722892
	-	3	174	52	0.769912
	+	1	74	146	0.336364
	+	2	58	156	0.271028
	+	3	50	177	0.220264
15/04/2013,13:00	-	1	146	71	0.672811
	-	2	163	82	0.665306
	-	3	143	78	0.647059
	+	1	33	178	0.156398
	+	2	45	169	0.21028
	+	3	28	181	0.133971

## Sheet: Figure 2B
User: USER			Path: C:\Program Files (x86)\BMG\SPECTROstar Nano\User\Data\							Test ID: 90
Test Name: YEAST GROWTH CURVE24								Date: 19/04/2013		Time: 13:58:02
ID1: 130419 accuracy mutants YPD
Absorbance			Absorbance values are displayed as OD
The experiment used strain YTH222 shuffled with RPS2 wt or mutant plasmids, also transformed with the control dual luciferase reporter plasmid (CEN URA3) and grown in SC -URA at 30 C
Well Row	Well Col	Content	Raw Data (600) 1 - 0 h	Raw Data (600) 2 - 0 h 30 min	Raw Data (600) 3 - 1 h	Raw Data (600) 4 - 1 h 30 min	Raw Data (600) 5 - 2 h	Raw Data (600) 6 - 2 h 30 min	Raw Data (600) 7 - 3 h	Raw Data (600) 8 - 3 h 30 min	Raw Data (600) 9 - 4 h	Raw Data (600) 10 - 4 h 30 min	Raw Data (600) 11 - 5 h	Raw Data (600) 12 - 5 h 30 min	Raw Data (600) 13 - 6 h	Raw Data (600) 14 - 6 h 30 min	Raw Data (600) 15 - 7 h	Raw Data (600) 16 - 7 h 30 min	Raw Data (600) 17 - 8 h	Raw Data (600) 18 - 8 h 30 min	Raw Data (600) 19 - 9 h	Raw Data (600) 20 - 9 h 30 min	Raw Data (600) 21 - 10 h	Raw Data (600) 22 - 10 h 30 min	Raw Data (600) 23 - 11 h	Raw Data (600) 24 - 11 h 30 min	Raw Data (600) 25 - 12 h	Raw Data (600) 26 - 12 h 30 min	Raw Data (600) 27 - 13 h	Raw Data (600) 28 - 13 h 30 min	Raw Data (600) 29 - 14 h	Raw Data (600) 30 - 14 h 30 min	Raw Data (600) 31 - 15 h	Raw Data (600) 32 - 15 h 30 min	Raw Data (600) 33 - 16 h	Raw Data (600) 34 - 16 h 30 min	Raw Data (600) 35 - 17 h	Raw Data (600) 36 - 17 h 30 min	Raw Data (600) 37 - 18 h	Raw Data (600) 38 - 18 h 30 min	Raw Data (600) 39 - 19 h	Raw Data (600) 40 - 19 h 30 min	Raw Data (600) 41 - 20 h	Raw Data (600) 42 - 20 h 30 min	Raw Data (600) 43 - 21 h	Raw Data (600) 44 - 21 h 30 min	Raw Data (600) 45 - 22 h	Raw Data (600) 46 - 22 h 30 min	Raw Data (600) 47 - 23 h
			0	0.5	1	1.5	2	2.5	3	3.5	4	4.5	5	5.5	6	6.5	7	7.5	8	8.5	9	9.5	10	10.5	11	11.5	12	12.5	13	13.5	14	14.5	15	15.5	16	16.5	17	17.5	18	18.5	19	19.5	20	20.5	21	21.5	22	22.5	23
A	1	RPS2	0.1336	0.1429	0.1355	0.1338	0.1364	0.1486	0.1549	0.1733	0.1866	0.1928	0.2209	0.2622	0.3033	0.3509	0.3974	0.4645	0.5445	0.6273	0.7249	0.8211	0.891	0.9463	0.9992	1.0453	1.0979	1.1298	1.1631	1.2078	1.2442	1.2998	1.3414	1.3635	1.4215	1.4253	1.4636	1.5014	1.513	1.5537	1.5655	1.6145	1.6336	1.668	1.6554	1.6664	1.6802	1.6717	1.6679
A	2	sup38-8	0.1118	0.1125	0.116	0.1176	0.112	0.1206	0.1189	0.1211	0.1156	0.1287	0.1259	0.1379	0.135	0.1468	0.1447	0.166	0.1643	0.1774	0.1779	0.1966	0.2082	0.219	0.2303	0.2437	0.2764	0.3158	0.3421	0.3711	0.4127	0.4639	0.4998	0.5608	0.621	0.6876	0.7858	0.83	0.865	0.893	0.9483	0.9676	0.9984	1.0175	1.0516	1.0739	1.1151	1.1303	1.1567
A	3	sup38-5	0.1159	0.1167	0.1114	0.1189	0.1178	0.1204	0.126	0.1275	0.1271	0.1293	0.1373	0.1394	0.146	0.1582	0.1653	0.1782	0.1806	0.2017	0.2022	0.2226	0.2593	0.272	0.3138	0.3381	0.3903	0.4198	0.4746	0.5405	0.601	0.6584	0.7334	0.8178	0.86	0.8967	0.9269	0.9503	0.9761	1.0139	1.0495	1.045	1.0971	1.1081	1.1284	1.1514	1.1843	1.1996	1.221
A	4	unrelated	0.1121	0.1231	0.1164	0.1204	0.1245	0.1245	0.1405	0.1433	0.1305	0.1442	0.1519	0.1529	0.152	0.1729	0.1763	0.188	0.2051	0.2176	0.2282	0.2612	0.2744	0.3107	0.3578	0.4128	0.4376	0.4899	0.5423	0.6261	0.6804	0.7636	0.8463	0.919	0.9699	1.046	1.0643	1.1041	1.1434	1.1892	1.2098	1.2626	1.2711	1.3477	1.3632	1.4113	1.4404	1.4705	1.4961
A	5	unrelated	0.1289	0.1281	0.122	0.1361	0.129	0.1458	0.1337	0.146	0.1372	0.1644	0.1715	0.1844	0.1728	0.1974	0.1991	0.2204	0.2536	0.2947	0.2636	0.3063	0.3424	0.385	0.413	0.4754	0.5503	0.58	0.6196	0.7194	0.7508	0.8011	0.8512	0.8534	0.8851	0.9129	1.0034	0.957	1.0097	1.0421	1.1192	1.1007	1.1426	1.2058	1.1796	1.2123	1.2562	1.2868	1.3171
A	6	Blank	0.1003	0.106	0.0983	0.1044	0.1017	0.1017	0.1011	0.1052	0.1008	0.103	0.1037	0.1064	0.098	0.1027	0.0978	0.1018	0.1023	0.1038	0.1034	0.1029	0.1038	0.1013	0.1033	0.1027	0.1058	0.1019	0.1081	0.1046	0.1028	0.0994	0.1005	0.0996	0.1022	0.1059	0.1063	0.1044	0.0984	0.1036	0.1061	0.1019	0.1041	0.106	0.1041	0.1078	0.1014	0.099	0.0994
B	1	RPS2	0.12	0.1208	0.121	0.1253	0.1353	0.1369	0.1417	0.1548	0.1606	0.1841	0.2092	0.2344	0.277	0.3224	0.3381	0.4288	0.4779	0.5874	0.6538	0.7783	0.809	0.8531	0.9318	0.9645	1.011	1.0495	1.0889	1.1389	1.1906	1.226	1.2614	1.3124	1.3505	1.3779	1.396	1.4388	1.4651	1.5039	1.5363	1.5577	1.5845	1.5891	1.6094	1.6189	1.6131	1.6084	1.6078
B	2	sup38-8	0.1124	0.111	0.1148	0.1129	0.1126	0.1162	0.1191	0.1187	0.1232	0.1262	0.1277	0.1374	0.1327	0.1495	0.1481	0.1554	0.1711	0.1724	0.1906	0.2007	0.2157	0.2325	0.2641	0.2752	0.301	0.3327	0.3629	0.3851	0.465	0.4814	0.54	0.5852	0.671	0.7561	0.8058	0.845	0.8852	0.9036	0.9341	0.9891	0.9724	1.0134	1.0591	1.0907	1.1009	1.1323	1.167
B	3	sup38-5	0.1125	0.1095	0.1108	0.1095	0.1134	0.1113	0.1203	0.1294	0.1286	0.128	0.1402	0.1398	0.1433	0.1572	0.1592	0.174	0.185	0.2036	0.2116	0.243	0.261	0.2981	0.3175	0.3661	0.3983	0.4586	0.5164	0.5638	0.6448	0.7163	0.7932	0.8518	0.895	0.9451	0.9784	0.989	1.0223	1.0627	1.1021	1.1232	1.1435	1.1663	1.1946	1.2145	1.2614	1.2813	1.276
B	4	unrelated	0.1172	0.1116	0.1144	0.1199	0.1189	0.1195	0.1238	0.1309	0.1316	0.1284	0.1374	0.1507	0.1596	0.1681	0.1651	0.1902	0.2014	0.2197	0.2361	0.2567	0.2984	0.316	0.3661	0.4207	0.4893	0.5272	0.5951	0.6807	0.7475	0.8506	0.9308	0.9855	1.0492	1.0877	1.1174	1.1698	1.2064	1.2464	1.2739	1.3251	1.3465	1.3826	1.4281	1.487	1.4875	1.5364	1.5574
B	5	unrelated	0.1206	0.1208	0.1284	0.1322	0.1167	0.1398	0.1425	0.1364	0.1335	0.1613	0.1463	0.1797	0.1722	0.1945	0.1901	0.2119	0.2306	0.2484	0.2786	0.2919	0.358	0.4096	0.4803	0.4878	0.5743	0.6099	0.6943	0.791	0.8367	0.8816	1.0042	1.1155	1.1511	1.2184	1.3598	1.4122	1.4765	1.513	1.6116	1.6895	1.7386	1.7766	1.8068	1.8168	1.8332	1.8799	1.868
B	6	Blank	0.094	0.0914	0.0928	0.0966	0.0935	0.0933	0.0952	0.0982	0.0937	0.091	0.0947	0.097	0.0918	0.0949	0.0926	0.0898	0.0935	0.0923	0.0926	0.0937	0.0964	0.0936	0.0935	0.0957	0.0943	0.096	0.0959	0.0975	0.0937	0.0898	0.093	0.0907	0.09	0.0914	0.094	0.0938	0.0915	0.0935	0.0959	0.0918	0.0904	0.0964	0.0911	0.0959	0.0919	0.0882	0.094
C	1	RPS2	0.1297	0.1249	0.129	0.128	0.1298	0.1489	0.1343	0.1638	0.1728	0.1884	0.2001	0.2275	0.2631	0.3032	0.3512	0.4226	0.488	0.5912	0.673	0.7757	0.8357	0.8876	0.9429	0.9896	1.0461	1.0887	1.1375	1.1723	1.2244	1.2221	1.2749	1.3032	1.34	1.3861	1.4218	1.4453	1.4694	1.4987	1.5355	1.5505	1.5762	1.6019	1.594	1.6206	1.6106	1.6076	1.6032
C	2	sup38-8	0.1089	0.1104	0.1072	0.1116	0.1128	0.1122	0.1159	0.1212	0.1254	0.1267	0.1378	0.1441	0.1433	0.1554	0.1492	0.1558	0.1782	0.1893	0.2025	0.2072	0.2415	0.2548	0.2748	0.3097	0.3413	0.3629	0.4184	0.4531	0.5073	0.5589	0.6255	0.6894	0.7347	0.8286	0.8678	0.9094	0.9228	0.9493	0.996	1.035	1.0128	1.0559	1.0866	1.1224	1.1285	1.16	1.1979
C	3	sup38-5	0.1048	0.112	0.1061	0.1138	0.1143	0.1171	0.127	0.1254	0.1223	0.1316	0.1333	0.1448	0.1475	0.1497	0.1664	0.1755	0.1953	0.2157	0.231	0.2505	0.2676	0.2827	0.3257	0.3656	0.422	0.4577	0.523	0.5704	0.6255	0.7009	0.7948	0.8502	0.918	0.9365	0.9626	1.0063	1.0364	1.076	1.0931	1.1265	1.1293	1.1536	1.194	1.2132	1.236	1.2635	1.2874
C	4	unrelated	0.112	0.1136	0.111	0.1148	0.1223	0.1221	0.1216	0.13	0.1321	0.1393	0.1492	0.1641	0.1642	0.177	0.1925	0.2181	0.2441	0.2663	0.3266	0.3554	0.3924	0.4516	0.5124	0.5765	0.6457	0.7142	0.8039	0.8835	0.9287	0.9814	1.0182	1.0665	1.1091	1.139	1.1874	1.2026	1.2313	1.2734	1.3072	1.3391	1.3699	1.4217	1.4415	1.4577	1.5053	1.5305	1.5493
C	5	unrelated	0.1054	0.1204	0.1197	0.1367	0.1196	0.1133	0.1332	0.1251	0.1447	0.1397	0.139	0.1737	0.1626	0.1824	0.1931	0.1979	0.2069	0.254	0.2685	0.2805	0.3126	0.3461	0.4072	0.4561	0.474	0.5745	0.5896	0.6477	0.7384	0.7084	0.7803	0.7612	0.84	0.8568	0.9054	0.9333	0.9672	0.95	1.062	1.0511	1.0545	1.0881	1.1374	1.1412	1.1469	1.1781	1.2169
C	6	Blank	0.0954	0.0939	0.0904	0.0961	0.0945	0.0919	0.0929	0.0981	0.093	0.0945	0.0919	0.096	0.092	0.0945	0.0893	0.0934	0.0942	0.0959	0.0947	0.0922	0.0936	0.0906	0.0892	0.0959	0.0932	0.0965	0.0928	0.094	0.0938	0.0925	0.0884	0.0888	0.0909	0.0965	0.0959	0.0915	0.0927	0.0919	0.0949	0.0865	0.0935	0.0946	0.0912	0.096	0.0953	0.0923	0.0893
D	1	Blank	0.0901	0.0954	0.0879	0.0943	0.0925	0.0903	0.0935	0.0947	0.0945	0.0917	0.092	0.0947	0.0936	0.0936	0.092	0.0953	0.0945	0.0914	0.0947	0.0914	0.0958	0.0934	0.0938	0.0936	0.096	0.0944	0.0952	0.0974	0.0913	0.0943	0.0954	0.0949	0.0915	0.0935	0.0937	0.0963	0.0936	0.0994	0.0948	0.0915	0.0946	0.0955	0.0934	0.0973	0.0961	0.0917	0.0899
D	2	Blank	0.0861	0.0885	0.0873	0.0938	0.0887	0.089	0.088	0.0908	0.088	0.0873	0.0872	0.09	0.0842	0.0872	0.0853	0.0852	0.0897	0.083	0.089	0.0879	0.0894	0.0872	0.0896	0.0862	0.0875	0.0888	0.0918	0.0865	0.0886	0.0891	0.0859	0.0861	0.0877	0.091	0.0918	0.089	0.0858	0.0895	0.0883	0.0898	0.0862	0.0904	0.0878	0.0905	0.0865	0.0876	0.0854
D	3	Blank	0.088	0.0889	0.0839	0.0889	0.0873	0.0817	0.0878	0.0899	0.0852	0.0888	0.0877	0.0891	0.0853	0.0875	0.0808	0.0863	0.089	0.087	0.088	0.0862	0.0846	0.089	0.0882	0.0855	0.087	0.0897	0.0893	0.0882	0.0855	0.0871	0.0859	0.0845	0.0834	0.0916	0.0875	0.0859	0.0841	0.0874	0.0865	0.0842	0.0913	0.0887	0.0863	0.0889	0.0881	0.0857	0.0868
D	4	Blank	0.0942	0.0964	0.0912	0.0972	0.0945	0.0969	0.0969	0.0963	0.0951	0.0959	0.0953	0.0994	0.0951	0.0966	0.0927	0.0918	0.0957	0.0981	0.0942	0.0946	0.0957	0.092	0.0972	0.0936	0.1001	0.0972	0.0982	0.0962	0.0947	0.0932	0.0964	0.0942	0.0912	0.0987	0.0995	0.0964	0.091	0.0957	0.0967	0.0945	0.1	0.1007	0.0965	0.0992	0.0956	0.0932	0.0953
D	5	Blank	0.0877	0.0904	0.0832	0.0918	0.087	0.0881	0.0901	0.09	0.0862	0.0902	0.0894	0.0885	0.086	0.0898	0.0876	0.0833	0.0909	0.0891	0.0881	0.0884	0.0901	0.0886	0.0853	0.0896	0.0936	0.0892	0.0933	0.0903	0.0894	0.0896	0.0853	0.0911	0.0858	0.0923	0.09	0.0875	0.0891	0.0871	0.0906	0.084	0.0891	0.092	0.0868	0.0923	0.0889	0.0856	0.0871
D	6	Blank	0.0929	0.0944	0.0915	0.0941	0.0884	0.0918	0.0917	0.093	0.0856	0.09	0.0923	0.0925	0.09	0.0889	0.0878	0.0911	0.0928	0.0904	0.0911	0.0868	0.0917	0.0923	0.0922	0.0909	0.0949	0.0916	0.0943	0.0927	0.0918	0.089	0.0895	0.089	0.0886	0.0931	0.0921	0.0888	0.0907	0.0903	0.0904	0.0891	0.0907	0.0945	0.0887	0.0956	0.0912	0.0917	0.0923
		“unrelated” wells contained strains not related to this study.
[truncated: 53 more columns]

## Sheet: Figure 2C
	Plasmid codes: 460, control; 469, UAGC read-through reporter; 575, CUG→His miscoding reporter
	Strain Codes: RPS2, W303-RPS2; 5, W303-sup38-5; 6, W303-sup38-6
	Layout
	1	2	3	4	5	6	7	8	9	10	11	12
A	RPS2 460	RPS2 460	RPS2 460	RPS2 460	RPS2 460	RPS2 460	6 575	6 575	6 575	6 575	6 575	6 575		Note: wells B:H 7:12 contained independent strains not relevant to this publication
B	RPS2 469	RPS2 469	RPS2 469	RPS2 469	RPS2 469	RPS2 469	xx	xx	xx	xx	xx	xx
C	RPS2 575	RPS2 575	RPS2 575	RPS2 575	RPS2 575	RPS2 575	xx	xx	xx	xx	xx	xx
D	5 460	5 460	5 460	5 460	5 460	5 460	xx	xx	xx	xx	xx	xx
E	5 469	5 469	5 469	5 469	5 469	5 469	xx	xx	xx	xx	xx	xx
F	5 575	5 575	5 575	5 575	5 575	5 575	xx	xx	xx	xx	xx	xx
G	6 460	6 460	6 460	6 460	6 460	6 460	xx	xx	xx	xx	xx	xx
H	6 469	6 469	6 469	6 469	6 469	6 469	empty	empty	empty	empty	empty	empty
	Firefly
	1	2	3	4	5	6	7	8	9	10	11	12
A	17466	17010	18919	33644	15759	15737	92	75	109	119	127	124
B	31	29	39	48	36	47	12465	16703	10122	11943	19509	21618
C	71	36	47	48	30	34	39	53	46	42	33	46
D	6361	3139	2940	2791	2819	7	45	47	37	62	39	46
E	125	95	143	84	117	75	92	246	297	396	223	386
F	78	106	35	5	63	208	3	3	1	4	3	4
G	6177	4285	8098	816	2855	2519	1	5	3	6	4	2
H	89	56	86	76	59	58	3	2	1	5	2	1
	Renilla
	1	2	3	4	5	6	7	8	9	10	11	12
A	8868	8643	9700	17604	7934	8328	2539	1743	2806	3211	4011	3461
B	8989	5699	8798	8097	6000	8866	6210	9053	4797	6088	9021	11650
C	16092	7548	9606	10424	5920	6400	8850	7225	10387	8567	4448	9175
D	3698	1856	1818	1734	1683	34	9506	11061	7443	13757	7946	9711
E	2874	2625	3199	2277	2550	2312	60	162	159	234	123	239
F	2121	2512	746	15	1741	6398	246	467	204	99	197	686
G	3563	2516	4754	540	1622	1687	32	114	239	97	238	238
H	2120	1614	2368	2233	1481	2003	7	7	6	5	4	5
	F/R
	1	2	3	4	5	6	7	8	9	10	11	12
A	1.96955	1.96807	1.95041	1.91116	1.98626	1.88965	0.0362347	0.0430293	0.0388453	0.0370601	0.0316629	0.0358278
B	0.00344866	0.00508861	0.00443283	0.00592812	0.006	0.00530115	2.00725	1.84502	2.11007	1.96173	2.16262	1.85562
C	0.00441213	0.00476948	0.00489278	0.00460476	0.00506757	0.0053125	0.00440678	0.00733564	0.00442861	0.00490253	0.00741906	0.00501362
D	1.72012	1.69127	1.61716	1.60957	1.67499	0.205882	0.00473385	0.00424916	0.00497111	0.0045068	0.00490813	0.0047369
E	0.0434934	0.0361905	0.0447015	0.0368906	0.0458824	0.0324394	1.53333	1.51852	1.86792	1.69231	1.81301	1.61506
F	0.0367751	0.0421975	0.0469169		0.0361861	0.0325102	0.0121951	0.00642398	0.00490196	0.040404	0.0152284	0.0058309
G	1.73365	1.7031	1.70341	1.51111	1.76017	1.49318	0.03125	0.0438596	0.0125523	0.0618557	0.0168067	0.00840336
H	0.0419811	0.0346964	0.0363176	0.0340349	0.0398379	0.0289566
	%ages										AVERAGE	Stdev				UAG	MIS			UAG	MIS
	RPS2	UAA	0.00177232	0.00261511	0.00227809	0.00304655	0.00308349	0.00272434	RPS2	UAG	0.00258665	0.000497286			RPS2	0.00258665	0.00248899		RPS2	0.000497286	0.000165916
		MIS	0.00226746	0.0024511	0.00251447	0.00236645	0.0026043	0.00273017		MIS	0.00248899	0.000165916			sup38-5	0.0281251	0.0274097		sup38-5	0.00386055	0.00398188
	sup38-5	UAA	0.0306328	0.0254893	0.0314836	0.0259824	0.0323153	0.0228474	rpsY143C	UAG	0.0281251	0.00386055			sup38-8	0.0217903	0.0224804		sup38-8	0.00278619	0.00226875
		MIS	0.025901	0.02972	0.033044		0.0254862	0.0228972		MIS	0.0274097	0.00398188
	sup38-8	UAA	0.0254312	0.0210183	0.0220004	0.0206176	0.0241329	0.0175412	rps2L148S	UAG	0.0217903	0.00278619
		MIS	0.0219502	0.0260662	0.0235316	0.0224502	0.0191807	0.0217037		MIS	0.0224804	0.00226875

## Sheet: Figure 2D
Expt details: Yeast cells containing plasmid 460 (luciferase control) were grown in -Ura medium at 30 C. Samples were taken daily and stained with phloxine B. Thee independent transformants were processed for each condition.
Culture started 21/04/2013, 15:00
Sample time	strain	repeat	unstained	stained	% viability
22/04/2013, 15:45	RPS2	1	203	2	0.990244
	RPS2	2	200	3	0.985222
	RPS2	3	256	4	0.984615
	sup38-5	1	202	4	0.980583
	sup38-5	2	205	11	0.949074
	sup38-5	3	206	2	0.990385
	sup38-6	1	216	7	0.96861
	sup38-6	2	196	19	0.911628
	sup38-6	3	206	7	0.967136
23/04/2013, 15:15	RPS2	1	216	4	0.981818
	RPS2	2	202	5	0.975845
	RPS2	3	202	4	0.980583
	sup38-5	1	179	39	0.821101
	sup38-5	2	181	27	0.870192
	sup38-5	3	182	19	0.905473
	sup38-6	1	183	24	0.884058
	sup38-6	2	187	24	0.886256
	sup38-6	3	200	16	0.925926
24/04/2013, 15:30	RPS2	1	199	5	0.97549
	RPS2	2	218	5	0.977578
	RPS2	3	214	3	0.986175
	sup38-5	1	194	40	0.82906
	sup38-5	2	174	34	0.836538
	sup38-5	3	159	45	0.779412
	sup38-6	1	188	40	0.824561
	sup38-6	2	185	36	0.837104
	sup38-6	3	182	25	0.879227
25/04/2013, 14:30	RPS2	1	228	1	0.995633
	RPS2	2	210	6	0.972222
	RPS2	3	198	5	0.975369
	sup38-5	1	191	33	0.852679
	sup38-5	2	192	30	0.864865
	sup38-5	3	175	36	0.829384
	sup38-6	1	167	50	0.769585
	sup38-6	2	165	37	0.816832
	sup38-6	3	188	35	0.843049
26/04/2013, 15:00	RPS2	1	204	12	0.944444
	RPS2	2	202	12	0.943925
	RPS2	3	210	18	0.921053
	sup38-5	1	181	24	0.882927
	sup38-5	2	175	40	0.813953
	sup38-5	3	151	60	0.71564
	sup38-6	1	153	60	0.71831
	sup38-6	2	170	80	0.68
	sup38-6	3	167	39	0.81068

## Sheet: Figure 3B
	Baseline RLU	Recovery RLU
Time	1899-12-31 11:46:00	1899-12-31 12:33:00	1899-12-31 13:06:00	1899-12-31 13:38:00	1899-12-31 14:10:00	1899-12-31 14:41:00	1899-12-31 15:50:00	1899-12-31 16:22:00
WTLuxAB	204	2	23	116	116	182	203	255
WTLuxAB	389	3	28	125	125	175	178	269
WTLuxAB	211	1	22	120	120	192	184	262
Δhsp104 LuxAB	189	2	3	11	11	19	16	18
Δhsp104 LuxAB	163	2	2	15	15	25	12	13
Δhsp104 LuxAB	161	1	2	8	8	21	8	15
WTLuxAB+paramomycin	80	0	0	1	1	2	4	7
WTLuxAB+paramomycin	61	1	0	0	0	2	4	6
WTLuxAB+paramomycin	59	0	0	0	0	1	4	8
Δhsp104 LuxAB+paramomycin	111	0	0	0	0	0	0	0
Δhsp104 LuxAB+paramomycin	109	0	0	0	0	0	0	0
Δhsp104 LuxAB+paramomycin	93	0	0	0	0	0	0	0

## Sheet: Figure 3D
strain	Paro	repeat	life	dead	% viability
wt	-	1	203	93	0.685811
	-	2	216	94	0.696774
	-	3	223	102	0.686154
	+	1	154	105	0.594595
	+	2	164	178	0.479532
	+	3	110	190	0.366667
delta hsp104	-	1	263	190	0.580574
	-	2	266	187	0.587196
	-	3	156	120	0.565217
	+	1	79	206	0.277193
	+	2	64	242	0.20915
	+	3	60	220	0.214286
delta ssa1	-	1	191	81	0.702206
	-	2	193	64	0.750973
	-	3	255	120	0.68
	+	1	153	271	0.360849
	+	2	256	255	0.500978
	+	3	196	226	0.464455
delta ssa4	-	1	221	111	0.665663
	-	2	279	103	0.730366
	-	3	274	90	0.752747
	+	1	62	224	0.216783
	+	2	73	265	0.215976
	+	3	170	312	0.352697

## Sheet: Figure 5 (Growth Rates)
User: VON DER HAAR			Path: C:\Program Files\BMG\OPTIMA\VONDERHAAR\Data\							Test ID: 222
Test Name: YEAST GROWTH								Date: 23/03/2012		Time: 17:18:14
ID1: 120323 YPD Glucosamine
Absorbance			Absorbance values are displayed as OD
Experiment: Yeast cell transfromed with dual luciferase control plasmid were grown in 2% glucose plus varying concentrations of glucosamine
Content	Well Col	Well Row	Raw Data (A595) 1 - 0 h	Raw Data (A595) 2 - 0 h 30 min	Raw Data (A595) 3 - 1 h	Raw Data (A595) 4 - 1 h 30 min	Raw Data (A595) 5 - 2 h	Raw Data (A595) 6 - 2 h 30 min	Raw Data (A595) 7 - 3 h	Raw Data (A595) 8 - 3 h 30 min	Raw Data (A595) 9 - 4 h	Raw Data (A595) 10 - 4 h 30 min	Raw Data (A595) 11 - 5 h	Raw Data (A595) 12 - 5 h 30 min	Raw Data (A595) 13 - 6 h	Raw Data (A595) 14 - 6 h 30 min	Raw Data (A595) 15 - 7 h	Raw Data (A595) 16 - 7 h 30 min	Raw Data (A595) 17 - 8 h	Raw Data (A595) 18 - 8 h 30 min	Raw Data (A595) 19 - 9 h	Raw Data (A595) 20 - 9 h 30 min	Raw Data (A595) 21 - 10 h	Raw Data (A595) 22 - 10 h 30 min	Raw Data (A595) 23 - 11 h	Raw Data (A595) 24 - 11 h 30 min	Raw Data (A595) 25 - 12 h	Raw Data (A595) 26 - 12 h 30 min	Raw Data (A595) 27 - 13 h	Raw Data (A595) 28 - 13 h 30 min	Raw Data (A595) 29 - 14 h	Raw Data (A595) 30 - 14 h 30 min	Raw Data (A595) 31 - 15 h	Raw Data (A595) 32 - 15 h 30 min	Raw Data (A595) 33 - 16 h	Raw Data (A595) 34 - 16 h 30 min	Raw Data (A595) 35 - 17 h	Raw Data (A595) 36 - 17 h 30 min	Raw Data (A595) 37 - 18 h	Raw Data (A595) 38 - 18 h 30 min
Glucosamine			0	0.5	1	1.5	2	2.5	3	3.5	4	4.5	5	5.5	6	6.5	7	7.5	8	8.5	9	9.5	10	10.5	11	11.5	12	12.5	13	13.5	14	14.5	15	15.5	16	16.5	17	17.5	18	18.5
Blank	1	A	0.3392	0.3286	0.3316	0.3317	0.3325	0.327	0.3321	0.3307	0.33	0.3303	0.3266	0.3296	0.3266	0.3256	0.328	0.3281	0.3288	0.3299	0.3293	0.3299	0.327	0.3254	0.3289	0.3289	0.3274	0.3255	0.3296	0.3266	0.3311	0.3206	0.3274	0.3242	0.3253	0.3238	0.3236	0.3254	0.3218	0.3279
Blank	2	A	0.3429	0.3303	0.3294	0.3299	0.3319	0.3259	0.3327	0.331	0.329	0.3309	0.3291	0.3356	0.3261	0.3282	0.324	0.3277	0.3243	0.3287	0.3279	0.3298	0.3234	0.3243	0.3274	0.3278	0.33	0.3278	0.3256	0.3243	0.3295	0.321	0.3258	0.3263	0.3242	0.3236	0.3237	0.324	0.3226	0.3243
Blank	3	A	0.3366	0.3257	0.3315	0.3324	0.3337	0.3293	0.3283	0.329	0.3301	0.3289	0.3276	0.3286	0.3275	0.3264	0.3245	0.3278	0.3245	0.3278	0.3261	0.3306	0.3236	0.3238	0.3244	0.3269	0.3286	0.3247	0.3271	0.3271	0.3263	0.3213	0.3242	0.3242	0.3219	0.3255	0.324	0.324	0.3217	0.3237
Blank	4	A	0.3486	0.3341	0.3405	0.34	0.3395	0.3349	0.3373	0.3344	0.3391	0.3345	0.3363	0.3361	0.3347	0.3303	0.3301	0.33	0.3302	0.332	0.3333	0.3353	0.3268	0.3298	0.3295	0.3285	0.3324	0.3299	0.331	0.3308	0.3286	0.3259	0.3276	0.3279	0.3299	0.3273	0.3235	0.3242	0.325	0.3268
Blank	5	A	0.3502	0.3389	0.3394	0.3463	0.3442	0.3411	0.3369	0.337	0.3383	0.3352	0.3389	0.3362	0.3346	0.3322	0.3292	0.3358	0.3294	0.3321	0.3346	0.3362	0.3279	0.3303	0.3328	0.3317	0.3291	0.3298	0.3287	0.333	0.3317	0.3272	0.3261	0.3275	0.3327	0.3352	0.3254	0.3287	0.3238	0.3258
Blank	6	A	0.3565	0.336	0.3442	0.3407	0.341	0.33	0.3361	0.3299	0.3336	0.3358	0.3353	0.3285	0.3337	0.3299	0.3244	0.3268	0.3231	0.3286	0.3284	0.3375	0.3256	0.3268	0.3273	0.3303	0.3307	0.3262	0.3239	0.3261	0.3257	0.3193	0.3234	0.3206	0.3227	0.3213	0.3194	0.3165	0.3151	0.3164
0	1	B	0.3608	0.3571	0.3606	0.3706	0.3814	0.3972	0.4075	0.4319	0.4597	0.4932	0.5303	0.5806	0.6433	0.7162	0.8128	0.9215	1.0462	1.1948	1.3623	1.5405	1.7288	1.9201	2.1213	2.3234	2.5188	2.7025	2.8203	2.8415	2.8549	2.8705	2.882	2.89	2.8986	2.9084	2.9219	2.9346	2.9507	2.9644
0.005	2	B	0.3615	0.3584	0.3653	0.3727	0.3831	0.3929	0.4086	0.43	0.448	0.4788	0.5096	0.5544	0.6096	0.6688	0.7459	0.8383	0.9415	1.0714	1.2144	1.3738	1.5431	1.7239	1.9061	2.1003	2.2928	2.4907	2.677	2.7996	2.832	2.8506	2.8632	2.878	2.89	2.8925	2.9048	2.911	2.9193	2.9214
0.01	3	B	0.3636	0.363	0.3682	0.374	0.3831	0.3941	0.4046	0.4204	0.4375	0.4591	0.4782	0.5129	0.5511	0.5883	0.638	0.7004	0.7688	0.8437	0.9345	1.0436	1.1544	1.2863	1.4215	1.5596	1.7077	1.8634	2.0237	2.1862	2.3528	2.5088	2.6313	2.6684	2.6905	2.709	2.7213	2.7267	2.7418	2.749
0.02	4	B	0.3566	0.3599	0.368	0.3719	0.3799	0.3838	0.3916	0.3999	0.4082	0.4125	0.4185	0.433	0.4495	0.4557	0.4711	0.4889	0.5068	0.5228	0.5483	0.572	0.5955	0.6322	0.6631	0.7011	0.7459	0.7931	0.8518	0.9135	0.9814	1.0621	1.148	1.243	1.351	1.463	1.5754	1.6936	1.8232	1.951
0.04	5	B	0.3611	0.3681	0.3691	0.3722	0.3764	0.3794	0.3815	0.3858	0.3878	0.3853	0.3861	0.3938	0.3985	0.3971	0.3961	0.4042	0.406	0.4093	0.4132	0.4167	0.4167	0.4245	0.4285	0.4299	0.4386	0.4389	0.4414	0.4456	0.4494	0.4547	0.4571	0.4657	0.4674	0.4766	0.4791	0.4903	0.4963	0.5051
0.06	6	B	0.3584	0.3696	0.3642	0.3694	0.3727	0.3714	0.3739	0.3752	0.3786	0.3684	0.3703	0.3763	0.3789	0.3787	0.383	0.3772	0.3818	0.3752	0.3836	0.379	0.3777	0.3795	0.3836	0.3829	0.3825	0.3828	0.3792	0.3905	0.3871	0.3895	0.3864	0.3846	0.3843	0.3922	0.3812	0.3929	0.3896	0.391
0	1	C	0.3477	0.3481	0.3477	0.361	0.371	0.377	0.4002	0.4172	0.4433	0.4696	0.5071	0.5577	0.6181	0.6859	0.7721	0.8793	0.9979	1.1401	1.3009	1.473	1.6582	1.847	2.0443	2.2446	2.4366	2.6257	2.7888	2.8391	2.8598	2.8755	2.8825	2.8895	2.9022	2.9063	2.9214	2.9335	2.9405	2.9567
0.005	2	C	0.3502	0.3446	0.3485	0.359	0.3692	0.3758	0.3912	0.4086	0.4302	0.4545	0.4863	0.5242	0.5743	0.6301	0.7001	0.781	0.8766	0.9932	1.1271	1.2796	1.441	1.6166	1.7954	1.9818	2.1764	2.3722	2.5669	2.7376	2.8184	2.8419	2.853	2.871	2.8745	2.889	2.8971	2.9053	2.9167	2.924
0.01	3	C	0.3468	0.3424	0.35	0.3538	0.3603	0.3709	0.3802	0.3914	0.4103	0.4256	0.4485	0.4723	0.5002	0.534	0.5756	0.6246	0.6815	0.7454	0.8255	0.9118	1.0181	1.1331	1.2579	1.3979	1.5391	1.6846	1.8347	1.996	2.1569	2.3265	2.4785	2.6198	2.6825	2.7033	2.7188	2.7296	2.7431	2.7533
0.02	4	C	0.3551	0.3495	0.3542	0.3555	0.3648	0.3696	0.3768	0.3833	0.3886	0.3935	0.4051	0.4158	0.428	0.4371	0.4534	0.4678	0.4795	0.4977	0.5174	0.5376	0.5645	0.5919	0.6244	0.656	0.6981	0.7427	0.7922	0.8491	0.9133	0.9886	1.0656	1.1576	1.2603	1.3646	1.4817	1.601	1.7235	1.8514
0.04	5	C	0.3586	0.3519	0.3563	0.3601	0.3667	0.3674	0.3714	0.3728	0.3743	0.3781	0.379	0.3832	0.3837	0.3874	0.3912	0.393	0.3948	0.3998	0.3964	0.4021	0.4056	0.4062	0.4101	0.4176	0.4214	0.4237	0.4281	0.4338	0.4398	0.4445	0.4491	0.4513	0.4562	0.4607	0.4677	0.4764	0.4862	0.4873
0.06	6	C	0.3563	0.3574	0.362	0.3601	0.362	0.3619	0.3652	0.3676	0.366	0.3646	0.367	0.3686	0.3675	0.3707	0.37	0.3666	0.3663	0.3691	0.3721	0.3691	0.3707	0.3676	0.3684	0.3705	0.372	0.3699	0.3712	0.3734	0.3736	0.3764	0.3794	0.3727	0.3798	0.379	0.3775	0.3792	0.3821	0.3828
0	1	D	0.3643	0.3646	0.369	0.3797	0.3937	0.4123	0.4344	0.4639	0.4997	0.5436	0.5965	0.6638	0.7467	0.848	0.9724	1.1099	1.2708	1.4504	1.6394	1.8305	2.03	2.2357	2.4398	2.6383	2.8042	2.8467	2.8646	2.88	2.8865	2.8966	2.9099	2.9219	2.9362	2.9523	2.9716	2.9982	3.0191	3.0503
0.005	2	D	0.3593	0.3611	0.3651	0.3769	0.3887	0.4066	0.4245	0.4509	0.4799	0.5165	0.5606	0.6155	0.6813	0.7618	0.8669	0.9785	1.1101	1.2647	1.4334	1.6115	1.7943	1.987	2.1875	2.389	2.5914	2.7685	2.8482	2.8642	2.88	2.8925	2.9048	2.9141	2.9219	2.9319	2.9341	2.9389	2.9513	2.9545
0.01	3	D	0.3647	0.36	0.3639	0.3715	0.3824	0.4014	0.418	0.4349	0.4576	0.489	0.5184	0.5541	0.6018	0.6518	0.7244	0.798	0.8783	0.9798	1.0981	1.2179	1.3573	1.501	1.6448	1.8018	1.9605	2.1305	2.2946	2.4602	2.6089	2.6817	2.7013	2.7176	2.73	2.7452	2.7576	2.7602	2.7689	2.7764
0.02	4	D	0.3661	0.361	0.3648	0.372	0.3814	0.3934	0.4003	0.4138	0.425	0.4417	0.4544	0.4678	0.4874	0.5051	0.534	0.5583	0.5817	0.6149	0.6515	0.6868	0.7313	0.7857	0.8354	0.8983	0.9679	1.0453	1.1325	1.2269	1.3284	1.4463	1.5546	1.6747	1.7977	1.9219	2.0486	2.1794	2.3038	2.4211
0.04	5	D	0.3716	0.3626	0.3646	0.3693	0.3767	0.3812	0.3839	0.3935	0.3954	0.4047	0.405	0.4077	0.4147	0.4152	0.4273	0.4353	0.4351	0.4379	0.4483	0.4478	0.4538	0.4648	0.4673	0.4778	0.4832	0.4871	0.5008	0.5057	0.5116	0.5216	0.5302	0.5389	0.5501	0.5616	0.5761	0.5858	0.6049	0.6135
0.06	6	D	0.376	0.3696	0.3717	0.3746	0.3828	0.3834	0.3838	0.3867	0.3864	0.3935	0.3929	0.3914	0.3935	0.3937	0.3999	0.3991	0.3991	0.404	0.4049	0.401	0.4065	0.4086	0.4097	0.4117	0.4107	0.4121	0.4132	0.4151	0.4151	0.4159	0.4205	0.4188	0.4243	0.4251	0.4217	0.4247	0.4287	0.4299

## Sheet: Figure 5 (Luciferase Asssays)
		Plasmid codes: 460, control; 461, UUAC read-through reporter; 469, UAGC read-through reporter; 575, CUG→His miscoding reporter
		BY4741 was used in this experiment with indicated concentrations of glucosamine ( in %).
		Plate Layout
		1	2	3	4	5	6	7	8	9	10	11	12
	A	460/0	461/0	469/0	575/0	460/0.5	461/0.5	469/0.5	575/0.5	460/1	461/1	469/1	575/1
	B	460/0	461/0	469/0	575/0	460/0.5	461/0.5	469/0.5	575/0.5	460/1	461/1	469/1	575/1
	C	460/0	461/0	469/0	575/0	460/0.5	461/0.5	469/0.5	575/0.5	460/1	461/1	469/1	575/1
	D	460/0	461/0	469/0	575/0	460/0.5	461/0.5	469/0.5	575/0.5	460/1	461/1	469/1	575/1
	E	460/2	461/2	469/2	575/2	460/4	461/4	469/4	575/4	460/6	461/6	469/6	575/6
	F	460/2	461/2	469/2	575/2	460/4	461/4	469/4	575/4	460/6	461/6	469/6	575/6
	G	460/2	461/2	469/2	575/2	460/4	461/4	469/4	575/4	460/6	461/6	469/6	575/6
	H	460/2	461/2	469/2	575/2	460/4	461/4	469/4	575/4	460/6	461/6	469/6	575/6
		Firefly
		1	2	3	4	5	6	7	8	9	10	11	12
	A	13633	209	1125	610	7503	109	556	222	17098	284	1441	423
	B	34965	246	469	465	28406	166	503	296	24279	2204	684	264
	C	3675	142	262	327	26965	184	2637	441	19909	3239	1068	277
	D	69104	184	473	610	27488	98	374	519	37158	2110	489	223
	E	34090	248	1768	493	54565	167	1121	505	3891	1370	262	122
	F	18950	175	826	482	41271	217	882	289	3645	440	355	96
	G	62999	266	785	839	50132	236	760	497	50458	372	202	169
	H	68300	297	1117	426	127050	243	1051	425	33402	125	1026	108
		Renilla
		1	2	3	4	5	6	7	8	9	10	11	12
	A	3214	11760	53995	53700	2107	1818	20487	13157	4212	7850	54608	42227
	B	8082	15329	17623	37009	7214	10767	22047	20348	5940	12515	25791	20260
	C	796	78	5594	21495	6511	12771	121927	29286	5103	6656	20470	25877
	D	16095	2950	18683	47426	6982	3507	18512	35761	9489	6959	22684	22906
	E	9116	17324	74334	43542	17367	5067	41006	58886	1484	4609	11038	26126
	F	5100	7150	29599	37363	13957	16503	33458	28939	1347	6068	12189	14643
	G	17046	22335	24804	80081	17652	14493	27354	52017	20193	12895	7860	26882
	H	18783	12892	47380	29550	51913	17550	33928	48150	15055	3573	31929	17241
															Outliers as identified by Cook's distance (>3-fold average distance) are highlighted and were removed for calculating averages
		F/R
		1	2	3	4	5	6	7	8	9	10	11	12
	A	4.24175	0.0177721	0.0208353	0.0113594	3.56099	0.059956	0.0271392	0.0168731	4.05935	0.0361783	0.0263881	0.0100173
	B	4.32628	0.016048	0.0266129	0.0125645	3.93762	0.0154175	0.0228149	0.0145469	4.08737	0.176109	0.0265209	0.0130306
	C	4.61683	1.82051	0.0468359	0.0152128	4.14145	0.0144076	0.0216277	0.0150584	3.90143	0.486629	0.0521739	0.0107045
	D	4.29351	0.0623729	0.0253171	0.0128621	3.93698	0.0279441	0.0202031	0.014513	3.9159	0.303204	0.021557	0.00973544
	E	3.73958	0.0143154	0.0237845	0.0113224	3.14188	0.0329584	0.0273375	0.00857589	2.62197	0.297245	0.0237362	0.00466968
	F	3.71569	0.0244755	0.0279063	0.0129005	2.95701	0.0131491	0.0263614	0.00998652	2.70601	0.0725115	0.0291246	0.00655603
	G	3.69582	0.0119096	0.0316481	0.0104769	2.84002	0.0162837	0.0277839	0.00955457	2.49879	0.0288484	0.0256997	0.00628673
	H	3.63627	0.0230375	0.0235753	0.0144162	2.44736	0.0138462	0.0309774	0.00882658	2.21866	0.0349846	0.0321338	0.00626414
		% error
			0.00406722	0.00476824	0.00259965			0.00696902	0.00433282		0.00906495	0.00661187	0.00250996
			0.00367266	0.00609049	0.00287544		0.00395903	0.0058586	0.00373547		0.0441263	0.00664515	0.00326498
					0.00348152		0.00369971	0.00555374	0.00386682				0.00268215
			0.0142743	0.00579393	0.00294356		0.00717572	0.00518792	0.00372677		0.0759718	0.00540139	0.00243934
			0.00387234	0.00643375	0.00306273			0.00960366	0.00301271			0.00945153	0.00185942
			0.00662066	0.00754871	0.00348959		0.00461929	0.00926077	0.00350827		0.0288734	0.0115972	0.00261055
			0.00322155	0.00856086	0.00283401		0.00572048	0.00976048	0.00335652		0.0114872	0.0102334	0.00250332
			0.00623169	0.00637716	0.00389961		0.00486416	0.0108824	0.00310078		0.0139306	0.0127954	0.00249432
	Glucosamine	0	0.5	1	2	4	6
	Growth Rate	1	0.952751	0.771394	0.504247	0.183427	0.0567411
	UAAC	0.00733806	0.00494482		0.00498656	0.00506797	0.0180971
	UAGC	0.00555088	0.00589232	0.00621947	0.00723012	0.00987682	0.0110194
	MIS 575	0.00297504	0.00391547	0.00272411	0.00332149	0.00324457	0.0023669
	Glucosamine	0	0.5	1	2	4	6
	Growth Rate	0.0312291	0.0555412	0.022449	0.0341522	0.0204595	0.0145269
	UAAC	0.0060102	0.00193636		0.0016909	0.000578194	0.00941225
	UAGC	0.000693822	0.000768381	0.00070867	0.00103828	0.000702086	0.00147918
	MIS 575	0.000368942	0.000285517	0.000374727	0.00047155	0.000228402	0.000342416

[truncated: 5 more sheets: Figure 6, Figure 7A, Figure 7C, Figure 8A, Figure 8B]
